# Supplementary material for: To Farm or Not to Farm? Pilot Testing a Sentiocentric Ethical Framework for Farming Non-Typical Species
Source: Animals (Basel). 2026 May 15;16(10):1519. doi: 10.3390/ani16101519 (PMC13203815; doi:10.3390/ani16101519)
Supplement: Supplementary file 1 [file animals-16-01519-s001.zip]

Archive with 2 entries (2 files):
- animals-4233307-supplementary.pdf
- Supplementary material_Survery S1.pdf
